# Supplementary material for: Genome-wide analysis of SET-domain group histone methyltransferases in apple reveals their role in development and stress responses
Source: BMC Genomics. 2021 Apr 19;22:283. doi: 10.1186/s12864-021-07596-0 (PMC8054418; doi:10.1186/s12864-021-07596-0)
Supplement: Supplementary file 1 — Additional file 1: Table S1. Characterization of SET-domain proteins (SDGs) in apple. Table S2. The genomic ID of SET-domain group proteins used in this study. Table S3. The primers of MdSUVHs in real-time RT-PCR analysis. Fig. S1. The conserved motifs of SET domain in MdSDG protein sequences. The predicted protein sequences of SET domain were extracted from each MdSDGs and then aligned by Clustal Omega (https://www.ebi.ac.uk/Tools/msa/clustalo/). According to the alignment result, the conserved motifs were displayed by WebLogo to illustrate conserved amino acid sites. Fig. S2. Expression patterns of MdSDGs among 72 dissected apple tissues. The expression levels of MdSDGs were extracted from the released transcriptome data among 72 dissected apple tissues (http://bar.utoronto.ca/efp_apple/cgi-bin/efpWeb.cgi). To better reflect the expression changes with heatmap, the log2 values of FPKM levels were adopted to generate the heatmap. Fig. S3. The putative interaction network of SDG proteins. The interaction network analysis was generated by STRING. The apple SDGs are in blue, and Arabidopsis homologous SDG proteins are in black. The line thickness indicates the confidence of the protein interaction. [file 12864_2021_7596_MOESM1_ESM.zip]

Archive with 4 entries (4 files):
- Supplementary Figures.docx
- Table S1.xlsx
- Table S2.xlsx
- Table S3.xlsx
