# Supplementary material for: Genome-wide analysis of SET-domain group histone methyltransferases in apple reveals their role in development and stress responses
Source: BMC Genomics. 2021 Apr 19;22:283. doi: 10.1186/s12864-021-07596-0 (PMC8054418; doi:10.1186/s12864-021-07596-0)
Supplement: Supplementary file 1 — Additional file 1: Table S1. Characterization of SET-domain proteins (SDGs) in apple. Table S2. The genomic ID of SET-domain group proteins used in this study. Table S3. The primers of MdSUVHs in real-time RT-PCR analysis. Fig. S1. The conserved motifs of SET domain in MdSDG protein sequences. The predicted protein sequences of SET domain were extracted from each MdSDGs and then aligned by Clustal Omega (https://www.ebi.ac.uk/Tools/msa/clustalo/). According to the alignment result, the conserved motifs were displayed by WebLogo to illustrate conserved amino acid sites. Fig. S2. Expression patterns of MdSDGs among 72 dissected apple tissues. The expression levels of MdSDGs were extracted from the released transcriptome data among 72 dissected apple tissues (http://bar.utoronto.ca/efp_apple/cgi-bin/efpWeb.cgi). To better reflect the expression changes with heatmap, the log2 values of FPKM levels were adopted to generate the heatmap. Fig. S3. The putative interaction network of SDG proteins. The interaction network analysis was generated by STRING. The apple SDGs are in blue, and Arabidopsis homologous SDG proteins are in black. The line thickness indicates the confidence of the protein interaction. [file 12864_2021_7596_MOESM1_ESM.zip › Table S1.xlsx]

## Sheet: Sheet1
Table S1 Characterization of SET-domain proteins (SDGs) in apple
Class	Apple ID	Chromosome position	Protein_length	mRNA-length	gene_type	Subcellular localization prediction (Plant-mPLoc)
Class I	MD02G1174900	Chr02(-)15382062-15383028	158	729	4	Nucleus
	MD15G1285900	Chr15(-)26076132-26083928	930	3147	4	Nucleus
	MD00G1179500	Chr00(-)42102840-42107157	624	2819	1	Nucleus
	MD03G1294100	Chr03(+)37044296-37049505	816	2828	1	Nucleus
	MD02G1278400	Chr02(+)33429824-33438342	2480	8041	4	Nucleus
Class II	MD15G1141800	Chr15(-)10452526-10458584	388	1852	1	Nucleus
	MD16G1258900	Chr16(+)31350911-31359039	490	1839	1	Nucleus
	MD05G1031300	Chr05(+)5087165-5091475	259	1993	4	Nucleus
	MD08G1159600	Chr08(+)18359822-18371676	2115	7048	1	Nucleus
	MD15G1133700	Chr15(-)9701529-9713384	2122	6986	1	Nucleus
Class III	MD04G1028500	Chr04(-)3226153-3233332	540	2087	4	Nucleus
	MD13G1279000	Chr13(+)39189832-39205478	801	3016	4	Nucleus
	MD01G1080200	Chr01(-)18735301-18743567	1076	3942	1	Nucleus
	MD01G1220300	Chr01(-)31235382-31243106	1082	4672	4	Nucleus
	MD07G1289800	Chr07(+)35044515-35050998	1074	3434	4	Nucleus
	MD15G1130200	Chr15(+)9412620-9423786	2076	6622	1	Nucleus
Class IV	MD15G1338000	Chr15(-)38110853-38121027	381	1441	4	Nucleus
	MD01G1012000	Chr01(+)6225478-6230770	382	1522	4	Nucleus
	MD01G1224300	Chr01(-)31551561-31553883	353	1272	1	Nucleus
Class V-Subclass I	MD02G1267300	Chr02(-)32156564-32159136	689	2340	4	Nucleus
	MD07G1051900	Chr07(+)4759934-4762952	688	2718	4	Nucleus
	MD14G1101300	Chr14(-)15606976-15610694	507	2280	1	Nucleus
	MD00G1068300	Chr00(+)13391674-13396040	715	2706	1	Nucleus
	MD12G1112200	Chr12(-)17778780-17783537	704	3315	1	Nucleus
	MD09G1002600	Chr09(+)276859-283702	676	2647	4	Nucleus
	MD17G1006800	Chr17(+)453801-461485	719	2742	4	Nucleus
	MD13G1130100	Chr13(-)9861050-9866656	680	2567	4	Nucleus
	MD16G1130300	Chr16(-)9508440-9514086	670	2636	4	Nucleus
	MD07G1058000	Chr07(+)5378730-5385130	536	2016	3	Nucleus
	MD07G1058100	Chr07(-)5391747-5394596	612	2151	3	Nucleus
	MD04G1052400	Chr04(+)6175213-6185872	1286	4968	1	Nucleus
	MD03G1258900	Chr03(-)34609948-34610912	296	891	1	Nucleus
	MD11G1279700	Chr11(-)39729728-39733774	1070	3843	1	Nucleus
	MD13G1224000	Chr13(-)21848245-21853552	630	2582	4	Nucleus
	MD16G1228800	Chr16(-)23360135-23367316	680	2636	4	Nucleus
Class V-Subclass II	MD12G1009500	Chr12(-)992429-994979	344	1387	1	Nucleus
	MD02G1157000	Chr02(-)13109967-13120994	1507	5157	4	Nucleus
	MD15G1271600	Chr15(-)23660726-23673807	1505	5175	4	Nucleus
	MD02G1265700	Chr02(-)31984152-31988373	750	2431	1	Nucleus
	MD12G1043600	Chr12(-)4922293-4924580	142	603	1	Nucleus
	MD00G1060700	Chr00(+)11221416-11227152	758	2753	1	Nucleus
	MD04G1231900	Chr04(-)31119965-31125573	579	2257	4	Nucleus
	MD12G1250000	Chr12(-)31925657-31927317	250	753	4	Golgi apparatus; Nucleus
	MD10G1032900	Chr10(+)4256109-4263816	1146	3600	4	Nucleus
Class VI-Subclass I	MD15G1356600	Chr15(-)42986658-42991004	480	1934	1	Nucleus
	MD16G1130700	Chr16(-)9999424-10002951	413	1385	4	Nucleus
	MD13G1134900	Chr13(-)10396202-10397436	402	1235	4	Nucleus
	MD05G1027900	Chr05(+)4535936-4538975	672	2131	0	Nucleus
	MD13G1069000	Chr13(+)4859546-4861180	544	1635	0	Nucleus
	MD07G1239100	Chr07(-)31072631-31078269	794	2907	1	Nucleus
	MD09G1105100	Chr09(+)7663156-7667217	481	1728	0	Nucleus
	MD12G1052100	Chr12(+)5900169-5904916	329	1301	1	Nucleus
	MD17G1287300	Chr17(-)34663025-34667892	481	1780	1	Chloroplast
	MD00G1030500	Chr00(+)4945917-4948323	504	2172	1	Chloroplast
	MD17G1091000	Chr17(+)7563670-7574912	1187	4978	4	Nucleus
	MD09G1103200	Chr09(+)7552939-7564204	2461	8172	4	Nucleus
Class VI-Subclass II	MD17G1118300	Chr17(-)10261111-10265300	497	1952	4	Chloroplast
	MD09G1129500	Chr09(-)9986947-9993377	561	1686	4	Chloroplast
	MD16G1067900	Chr16(-)4767410-4769836	491	1621	1	Chloroplast; Nucleus
	MD02G1195100	Chr02(-)18671957-18677724	403	1366	0	Chloroplast
	MD16G1019300	Chr16(+)1406246-1409499	483	1833	4	Chloroplast
	MD13G1020900	Chr13(+)1306222-1309184	478	1653	4	Chloroplast
	MD01G1116500	Chr01(-)22998571-23004734	456	2495	3	Chloroplast
	MD10G1226200	Chr10(+)32344668-32349000	488	1740	4	Chloroplast; Nucleus
	MD05G1244800	Chr05(+)37715068-37716473	255	768	1	Nucleus
Not assigned	MD00G1163800	Chr00(+)36912275-36913374	181	612	1	Chloroplast; Nucleus
	MD16G1258400	Chr16(-)30396647-30402112	282	1016	4	Chloroplast; Nucleus
