# Supplementary material for: Genome-wide analysis of SET-domain group histone methyltransferases in apple reveals their role in development and stress responses
Source: BMC Genomics. 2021 Apr 19;22:283. doi: 10.1186/s12864-021-07596-0 (PMC8054418; doi:10.1186/s12864-021-07596-0)
Supplement: Supplementary file 1 — Additional file 1: Table S1. Characterization of SET-domain proteins (SDGs) in apple. Table S2. The genomic ID of SET-domain group proteins used in this study. Table S3. The primers of MdSUVHs in real-time RT-PCR analysis. Fig. S1. The conserved motifs of SET domain in MdSDG protein sequences. The predicted protein sequences of SET domain were extracted from each MdSDGs and then aligned by Clustal Omega (https://www.ebi.ac.uk/Tools/msa/clustalo/). According to the alignment result, the conserved motifs were displayed by WebLogo to illustrate conserved amino acid sites. Fig. S2. Expression patterns of MdSDGs among 72 dissected apple tissues. The expression levels of MdSDGs were extracted from the released transcriptome data among 72 dissected apple tissues (http://bar.utoronto.ca/efp_apple/cgi-bin/efpWeb.cgi). To better reflect the expression changes with heatmap, the log2 values of FPKM levels were adopted to generate the heatmap. Fig. S3. The putative interaction network of SDG proteins. The interaction network analysis was generated by STRING. The apple SDGs are in blue, and Arabidopsis homologous SDG proteins are in black. The line thickness indicates the confidence of the protein interaction. [file 12864_2021_7596_MOESM1_ESM.zip › Table S2.xlsx]

## Sheet: Sheet1
Table S2 The genomic ID of SET-domain group proteins used in this study
Arabidopsis thaliana			Glycine max	Populus trichocarpa	Citrus sinensis
Gene name	Gene name	Genomics ID	Genomics ID	Genomics ID	Genomics ID
AtSDG5	MEA	At1g02580	Glyma09g05510.1	Potri.003G155100.5|PACid:26996780	Cs2g11830.3
AtSDG1	CLF	At2g23380	Glyma15g16830.1	Potri.003G155100.4|PACid:26996779	Cs2g11830.1
AtSDG10	SWN	At4g02020	Glyma13g25640.1	Potri.003G155100.3|PACid:26996778	orange1.1t04028.1
AtSDG7	ASHH3	At2g44150	Glyma15g35450.1	Potri.003G155100.2|PACid:26996777	Cs5g20650.2
AtSDG24	ASHH4	At3g59960	Glyma15g17030.1	Potri.003G155100.1|PACid:26996775	Cs5g20650.1
AtSDG4	ASHR3	At4g30860	Glyma04g15120.1	Potri.003G155100.6|PACid:26996776	Cs5g20650.3
AtSDG26	ASHH1	At1g76710	Glyma01g41340.1	Potri.005G260100.1|PACid:27030519	Cs5g20650.4
AtSDG8	ASHH2	At1g77300	Glyma01g38670.1	Potri.007G147200.5|PACid:27015213	Cs3g06430.1
AtSDG27	ATX1	At2g31650	Glyma09g05740.1	Potri.007G147200.6|PACid:27015214	Cs3g06430.2
AtSDG30	ATX2	At1g05830	Glyma11g04070.1	Potri.007G147200.4|PACid:27015212	Cs5g07860.1
AtSDG14	ATX3	At3g61740	Glyma03g27430.1	Potri.007G147200.1|PACid:27015210	Cs2g11830.2
AtSDG16	ATX4	At4g27910	Glyma16g33220.2	Potri.007G147200.2|PACid:27015211	Cs4g02220.1
AtSDG29	ATX5	At5g53430	Glyma16g33220.1	Potri.007G147200.3|PACid:27015209	Cs3g21710.1
AtSDG25	ATXR7	At5g42400	Glyma11g06620.1	Potri.002G001000.1|PACid:27021666	Cs7g14730.1
AtSDG2	ATXR3	At4g15180	Glyma13g11740.1	Potri.017G000400.1|PACid:26984691	Cs5g15930.1
AtSDG15	ATXR5	At5g09790	Glyma04g42410.1	Potri.017G000400.2|PACid:26984692	Cs3g20210.1
AtSDG34	ATXR6	At5g24330	Glyma16g02800.1	Potri.017G000400.3|PACid:26984693	Cs7g05890.8
AtSDG32	SUVH1	At5g04940	Glyma07g06190.1	Potri.007G033000.1|PACid:27015556	Cs6g16280.1
AtSDG19	SUVH3	At1g73100	Glyma06g12390.1	Potri.005G129800.1|PACid:27031078	Cs6g16280.2
AtSDG11	SUVH10	At2g05900	Glyma09g32700.1	Potri.003G083100.1|PACid:26997185	Cs6g16280.3
AtSDG17	SUVH7	At1g17770	Glyma01g34970.1	Potri.002G079100.3|PACid:27020617	Cs7g05890.3
AtSDG21	SUVH8	At2g24740	Glyma09g28430.1	Potri.005G195400.3|PACid:27029178	Cs7g05890.1
AtSDG33	SUVH4	At5g13960	Glyma09g28430.2	Potri.014G098400.1|PACid:27033394	Cs2g19130.3
AtSDG9	SUVH5	At2g35160	Glyma19g17460.2	Potri.014G098400.4|PACid:27033395	Cs2g19130.2
AtSDG23	SUVH6	At2g22740	Glyma20g30000.1	Potri.005G195400.1|PACid:27029177	Cs2g19130.1
AtSDG3	SUVH2	At2g33290	Glyma10g36720.1	Potri.006G027600.1|PACid:27008204	Cs2g11830.4
AtSDG22	SUVH9	At4g13460	Glyma03g41020.2	Potri.005G195400.2|PACid:27029179	Cs7g03560.1
AtSDG20	SUVR3	At3g03750	Glyma03g41020.3	Potri.013G064600.1|PACid:26993706	Cs2g14550.1
AtSDG6	SUVR5	At2g23740	Glyma20g30870.1	Potri.016G025300.1|PACid:27012945	Cs5g24720.1
AtSDG13	SUVR1	At1g04050	Glyma20g16720.2	Potri.016G025300.2|PACid:27012946	Cs5g27180.2
AtSDG18	SUVR2	At5g43990	Glyma14g13790.1	Potri.016G025300.3|PACid:27012947	Cs5g15930.3
AtSDG31	SUVR4	At3g04380	Glyma03g41020.1	Potri.002G170600.1|PACid:27020791	Cs5g29130.1
AtSDG37	ASHR1	At2g17900	Glyma06g13330.1	Potri.001G036800.1|PACid:27040463	Cs8g02410.1
AtSDG39	ASHR2	At2g19640	Glyma13g23490.1	Potri.001G036800.2|PACid:27040464	Cs3g19180.1
At2g18850		At2g18850	Glyma03g32390.1	Potri.001G036800.3|PACid:27040462	Cs2g17390.4
AtSDG41		At1g43245	Glyma19g39970.1	Potri.002G079100.2|PACid:27020616	Cs2g17390.1
AtSDG35	ATXR1	At1g26760	Glyma04g41500.1	Potri.002G079100.1|PACid:27020615	Cs5g27180.1
AtSDG36	ATXR2	At3g21820	Glyma03g37370.1	Potri.002G257400.3|PACid:27021098	Cs2g17390.2
AtSDG38	ATXR4	At5g06620	Glyma02g06760.1	Potri.003G188700.1|PACid:27000092	Cs5g35130.1
AtSDG40		At5g17240	Glyma19g17460.1	Potri.003G188700.2|PACid:27000093	Cs6g12900.1
At3g07670		At3g07670	Glyma01g08520.1	Potri.002G257400.2|PACid:27021097	Cs5g29130.2
AtSDG43		At1g14030	Glyma06g47060.1	Potri.003G188700.3|PACid:27000091	Cs6g15920.1
AtSDG42		At1g01920	Glyma16g05210.1	Potri.003G188700.4|PACid:27000090	Cs6g15920.2
At1g24610		At1g24610	Glyma19g27690.1	Potri.013G048100.2|PACid:26994436	orange1.1t04050.1
At3g55080		At3g55080	Glyma08g29010.1	Potri.013G048100.3|PACid:26994435	orange1.1t01683.1
At3g56570		At3g56570	Glyma10g30830.1	Potri.013G048100.1|PACid:26994434	orange1.1t00290.1
At4g20130		At4g20130	Glyma18g51890.1	Potri.002G257400.4|PACid:27021095	Cs7g14730.4
At5g14260		At5g14260	Glyma17g32900.1	Potri.002G257400.1|PACid:27021094	Cs7g03460.1
			Glyma10g43900.2	Potri.015G014300.2|PACid:27017919	Cs8g12080.1
			Glyma11g07150.1	Potri.005G182100.2|PACid:27031475	Cs8g12080.2
			Glyma13g18850.1	Potri.005G182100.1|PACid:27031474	Cs2g22110.1
			Glyma10g43900.1	Potri.002G238000.2|PACid:27022477	Cs1g19610.1
			Glyma07g35640.1	Potri.015G014300.1|PACid:27017918	Cs3g21490.1
			Glyma19g35120.1	Potri.002G170600.2|PACid:27020792	Cs4g03400.1
			Glyma04g43200.1	Potri.012G013900.4|PACid:27049077	Cs2g17390.3
			Glyma18g46250.1	Potri.002G238000.1|PACid:27022476	orange1.1t05951.1
			Glyma20g00810.1	Potri.012G013900.2|PACid:27049076	Cs7g28030.1
			Glyma14g39060.1	Potri.012G013900.1|PACid:27049075	Cs1g05470.1
			Glyma19g40430.1	Potri.008G089500.1|PACid:27038842	Cs5g15930.2
			Glyma07g19420.1	Potri.014G192500.1|PACid:27034103	Cs1g05470.2
			Glyma16g18500.2	Potri.002G232800.1|PACid:27020561	orange1.1t05951.2
			Glyma08g05020.1	Potri.002G232800.3|PACid:27020558	orange1.1t01266.1
			Glyma12g11060.1	Potri.002G232800.4|PACid:27020557	orange1.1t01266.2
			Glyma16g18500.1	Potri.002G232800.5|PACid:27020559	Cs6g01490.1
			Glyma13g38090.1	Potri.014G146300.1|PACid:27035372	Cs5g15930.4
			Glyma08g09700.1	Potri.014G146300.2|PACid:27035373	orange1.1t00290.2
			Glyma12g32180.1	Potri.014G169300.3|PACid:27033592
			Glyma12g32290.1	Potri.014G169300.1|PACid:27033591
			Glyma11g05760.1	Potri.014G169300.2|PACid:27033590
			Glyma03g38320.1	Potri.018G102100.1|PACid:27010631
			Glyma20g03950.1	Potri.014G143900.1|PACid:27034276
			Glyma01g39490.1	Potri.013G048100.4|PACid:26994437
			Glyma06g45740.1	Potri.012G013900.3|PACid:27049078
			Glyma01g35160.1	Potri.003G162800.2|PACid:26999622
			Glyma10g37830.1	Potri.003G162800.1|PACid:26999621
			Glyma20g35710.1	Potri.009G138600.1|PACid:26986904
			Glyma16g25800.1	Potri.002G232800.2|PACid:27020560
			Glyma02g01540.1	Potri.008G173100.1|PACid:27036751
			Glyma05g34650.1	Potri.010G064300.1|PACid:26980807
			Glyma07g35510.1	Potri.005G173100.1|PACid:27027740
			Glyma17g07110.1	Potri.005G173100.2|PACid:27027741
			Glyma06g29960.1	Potri.004G081400.2|PACid:26991932
			Glyma19g09560.1	Potri.004G081400.1|PACid:26991931
			Glyma10g01580.1	Potri.004G178400.1|PACid:26991006
			Glyma20g37130.1	Potri.017G038700.1|PACid:26983346
			Glyma16g28140.1	Potri.007G119300.3|PACid:27015238
			Glyma19g09900.1	Potri.008G090500.2|PACid:27039968
			Glyma02g31240.1	Potri.008G090500.1|PACid:27039967
			Glyma09g39970.1	Potri.005G140200.2|PACid:27029938
			Glyma16g28120.1	Potri.005G140200.1|PACid:27029937
			Glyma06g14460.1	Potri.007G119300.2|PACid:27015237
			Glyma19g43670.1	Potri.007G119300.1|PACid:27015236
			Glyma02g30410.1	Potri.008G047400.1|PACid:27035762
			Glyma04g39260.1	Potri.017G038700.2|PACid:26983347
			Glyma06g15660.1	Potri.014G098400.2|PACid:27033396
			Glyma01g07240.1	Potri.014G098400.3|PACid:27033397
			Glyma20g08790.1	Potri.005G193500.2|PACid:27029463
			Glyma02g23180.1	Potri.014G120100.3|PACid:27034738
			Glyma10g04580.1	Potri.007G045800.2|PACid:27015191
			Glyma04g40310.1	Potri.007G045800.1|PACid:27015190
			Glyma06g11490.1	Potri.014G120100.2|PACid:27034737
			Glyma17g23470.1	Potri.014G120100.1|PACid:27034736
			Glyma09g34580.1	Potri.006G196600.1|PACid:27008716
			Glyma18g52260.1	Potri.017G041100.4|PACid:26983666
			Glyma02g10600.1	Potri.017G041100.3|PACid:26983664
			Glyma17g20130.1	Potri.017G041100.1|PACid:26983663
			Glyma09g15860.1	Potri.008G134200.2|PACid:27038734
			Glyma20g01650.1	Potri.002G257400.5|PACid:27021096
				Potri.005G193500.3|PACid:27029464
				Potri.005G193500.1|PACid:27029462
				Potri.014G077700.2|PACid:27034745
				Potri.002G195700.1|PACid:27020802
				Potri.014G077700.1|PACid:27034744
				Potri.001G071700.1|PACid:27046369
				Potri.004G135700.1|PACid:26992936
				Potri.008G134200.1|PACid:27038733
				Potri.006G168900.1|PACid:27004332
				Potri.013G048100.5|PACid:26994438
				Potri.005G058000.1|PACid:27031075
				Potri.005G058000.2|PACid:27031076
				Potri.007G109900.1|PACid:27016644
				Potri.007G109900.2|PACid:27016645
				Potri.015G009600.1|PACid:27017674
				Potri.014G098400.5|PACid:27033398
				Potri.012G018300.1|PACid:27048980
				Potri.004G135700.2|PACid:26992937
				Potri.008G047400.2|PACid:27035763
				Potri.016G144200.2|PACid:27012018
				Potri.016G144200.1|PACid:27012017
				Potri.017G041100.2|PACid:26983665
